# Supplementary material for: Genome-Wide Characterization of the MDS Gene Family in Gossypium Reveals GhMDS11 as a Key Mediator of Cold Stress Response
Source: Int J Mol Sci. 2025 Oct 18;26(20):10144. doi: 10.3390/ijms262010144 (PMC12564768; doi:10.3390/ijms262010144)
Supplement: Supplementary file 1 [file ijms-26-10144-s001.zip]

Archive with 1 entries (1 files):
- ijms-3897535-supplementary.pdf
